# Supplementary material for: Triploid Cyprinid Fish (TCF) Under Aeromonas sp. AS1-4 Infection: Metabolite Characteristics and In Vitro Assessment of Probiotic Potentials of Intestinal Enterobacter Strains
Source: Biology (Basel). 2025 Oct 24;14(11):1485. doi: 10.3390/biology14111485 (PMC12650594; doi:10.3390/biology14111485)
Supplement: Supplementary file 1 [file biology-14-01485-s001.zip]

Archive with 14 entries (13 files):
- biology-3894847-supplementary/
- biology-3894847-supplementary/Figure S1.pdf
- biology-3894847-supplementary/Figure S2.pdf
- biology-3894847-supplementary/Figure S3.pdf
- biology-3894847-supplementary/Figure S4.pdf
- biology-3894847-supplementary/Figure S5.pdf
- biology-3894847-supplementary/Figure S6.pdf
- biology-3894847-supplementary/Table S1.pdf
- biology-3894847-supplementary/Table S2.pdf
- biology-3894847-supplementary/Table S3.pdf
- biology-3894847-supplementary/Table S4.pdf
- biology-3894847-supplementary/Table S5.pdf
- biology-3894847-supplementary/Table S6.pdf
- biology-3894847-supplementary/Table S7.pdf
